# Supplementary material for: Requirement of Nek2a and cyclin A2 for Wapl-dependent removal of cohesin from prophase chromatin
Source: EMBO J. 2024 Sep 13;43(21):20. doi: 10.1038/s44318-024-00228-9 (PMC11535040; doi:10.1038/s44318-024-00228-9)
Supplement: Supplementary file 2 — Source data Fig. 1 [file 44318_2024_228_MOESM2_ESM.zip]

Archive with 2 entries (2 files):
- Figure1/1B.pdf
- Figure1/1C.pdf
