# Supplementary material for: Requirement of Nek2a and cyclin A2 for Wapl-dependent removal of cohesin from prophase chromatin
Source: EMBO J. 2024 Sep 13;43(21):20. doi: 10.1038/s44318-024-00228-9 (PMC11535040; doi:10.1038/s44318-024-00228-9)
Supplement: Supplementary file 6 — Source data Fig. 5 [file 44318_2024_228_MOESM6_ESM.zip]

Archive with 7 entries (6 files):
- Figure5/5B.xlsx
- Figure5/5B_Spreads/
- Figure5/5B_Spreads/butterfly.tif
- Figure5/5B_Spreads/long, zipped.tif
- Figure5/5B_Spreads/separated.tif
- Figure5/5B_Spreads/zipped.tif
- Figure5/5C.pdf
