# Supplementary material for: Requirement of Nek2a and cyclin A2 for Wapl-dependent removal of cohesin from prophase chromatin
Source: EMBO J. 2024 Sep 13;43(21):20. doi: 10.1038/s44318-024-00228-9 (PMC11535040; doi:10.1038/s44318-024-00228-9)
Supplement: Supplementary file 6 — Source data Fig. 5 [file 44318_2024_228_MOESM6_ESM.zip › Figure5/5B.xlsx]

## Sheet: SourceData_5B
		#1
														%
			untreated	∆86 CyclinA2	∆86 CyclinA2	∆86 CyclinA2	∆86 CyclinA2	Nek2a∆MR	Nek2a∆MR	Nek2a∆MR	Nek2a∆MR	∆86 CyclinA2 + Nek2a∆MR
		FLAG-tev-PDS5B variant:			WT	2A	3A		WT	2A	3A				untreated	∆86 CyclinA2	∆86 CyclinA2	∆86 CyclinA2	∆86 CyclinA2	Nek2a∆MR	Nek2a∆MR	Nek2a∆MR	Nek2a∆MR	∆86 CyclinA2 + Nek2a∆MR
		I. long zipped	13	13	2	7	10	13	12	7	2	4		I. long zipped	10.8333	8.28025	1.5873	6.08696	9.34579	11.5044	10	6.03448	2.04082	3.36134
		II. condensed zipped	15	15	5	57	35	4	9	45	59	3		II. condensed zipped	12.5	9.55414	3.96825	49.5652	32.7103	3.53982	7.5	38.7931	60.2041	2.52101
		III. butterfly	91	52	47	41	14	84	80	51	34	44		III. butterfly	75.8333	33.121	37.3016	35.6522	13.0841	74.3363	66.6667	43.9655	34.6939	36.9748
		IV. separated	1	77	72	10	48	12	19	13	3	68		IV. separated	0.833333	49.0446	57.1429	8.69565	44.8598	10.6195	15.8333	11.2069	3.06122	57.1429
		sum	120	157	126	115	107	113	120	116	98	119
		#2
			untreated	∆86 CyclinA2	∆86 CyclinA2	∆86 CyclinA2	∆86 CyclinA2	Nek2a∆MR	Nek2a∆MR	Nek2a∆MR	Nek2a∆MR	∆86 CyclinA2 + Nek2a∆MR
		FLAG-tev-PDS5B variant:			WT	2A	3A		WT	2A	3A				untreated	∆86 CyclinA2	∆86 CyclinA2	∆86 CyclinA2	∆86 CyclinA2	Nek2a∆MR	Nek2a∆MR	Nek2a∆MR	Nek2a∆MR	∆86 CyclinA2 + Nek2a∆MR
		I. long zipped	4	5	4	1	9	9	8	8	5	3		I. long zipped	3.6036	4.09836	4.30108	0.900901	9.34579	8.57143	7.61905	7.27273	4.90196	2.80374
		II. condensed zipped	3	4	5	45	29	6	7	39	51	1		II. condensed zipped	2.7027	3.27869	5.37634	40.5405	32.7103	5.71429	6.66667	35.4545	50	0.934579
		III. butterfly	99	35	42	52	24	79	79	60	39	36		III. butterfly	89.1892	28.6885	45.1613	46.8468	13.0841	75.2381	75.2381	54.5455	38.2353	33.6449
		IV. separated	5	78	42	13	57	11	11	3	7	67		IV. separated	4.5045	63.9344	45.1613	11.7117	44.8598	10.4762	10.4762	2.72727	6.86275	62.6168
		sum	111	122	93	111	119	105	105	110	102	107
		#3
			untreated	∆86 CyclinA2	∆86 CyclinA2	∆86 CyclinA2	∆86 CyclinA2	Nek2a∆MR	Nek2a∆MR	Nek2a∆MR	Nek2a∆MR	∆86 CyclinA2 + Nek2a∆MR
		FLAG-tev-PDS5B variant:			WT	2A	3A		WT	2A	3A				untreated	∆86 CyclinA2	∆86 CyclinA2	∆86 CyclinA2	∆86 CyclinA2	Nek2a∆MR	Nek2a∆MR	Nek2a∆MR	Nek2a∆MR	∆86 CyclinA2 + Nek2a∆MR
		I. long zipped	8	4	5	6	5	3	6	3	2	6		I. long zipped	6.95652	3.84615	4.13223	5.76923	4.20168	2.77778	5.40541	3.0303	1.8018	5.08475
		II. condensed zipped	8	8	1	51	30	11	6	49	48	2		II. condensed zipped	6.95652	7.69231	0.826446	49.0385	25.2101	10.1852	5.40541	49.4949	43.2432	1.69492
		III. butterfly	95	31	51	39	19	77	85	38	54	41		III. butterfly	82.6087	29.8077	42.1488	37.5	15.9664	71.2963	76.5766	38.3838	48.6486	34.7458
		IV. separated	4	61	64	8	65	17	14	9	7	69		IV. separated	3.47826	58.6538	52.8926	7.69231	54.6218	15.7407	12.6126	9.09091	6.30631	58.4746
		sum	115	104	121	104	119	108	111	99	111	118
	Mean
			untreated	∆86 CyclinA2	∆86 CyclinA2 + Pds5B WT	∆86 CyclinA2 + Pds5B 2A	∆86 CyclinA2 + Pds5B 3A	Nek2a∆MR	Nek2a∆MR + Pds5B WT	Nek2a∆MR + Pds5B 2A	Nek2a∆MR + Pds5B 3A	∆86 CyclinA2 + Nek2a∆MR
		I. long zipped	8.33333	7.33333	3.66667	4.66667	8	8.33333	8.66667	6	3	4.33333
		II. condensed zipped	8.66667	9	3.66667	51	31.3333	7	7.33333	44.3333	52.6667	2
		III. butterfly	95	39.3333	46.6667	44	19	80	81.3333	49.6667	42.3333	40.3333
		IV. separated	3.33333	72	59.3333	10.3333	56.6667	13.3333	14.6667	8.33333	5.66667	68
		sum	115.333	127.667	113.333	110	115	108.667	112	108.333	103.667	114.667
			untreated	∆86 CyclinA2	∆86 CyclinA2 + Pds5B WT	∆86 CyclinA2 + Pds5B 2A	∆86 CyclinA2 + Pds5B 3A	Nek2a∆MR	Nek2a∆MR + Pds5B WT	Nek2a∆MR + Pds5B 2A	Nek2a∆MR + Pds5B 3A	∆86 CyclinA2 + Nek2a∆MR
		I. long zipped	7.22543	5.74413	3.23529	4.24242	6.95652	7.66871	7.7381	5.53846	2.89389	3.77907
		II. condensed zipped	7.51445	7.04961	3.23529	46.3636	27.2464	6.44172	6.54762	40.9231	50.8039	1.74419
		III. butterfly	82.3699	30.8094	41.1765	40	16.5217	73.6196	72.619	45.8462	40.836	35.1744
		IV. separated	2.89017	56.3969	52.3529	9.39394	49.2754	12.2699	13.0952	7.69231	5.46624	59.3023
	#1	1	10.8333	8.28025	1.5873	6.08696	9.34579	11.5044	10	6.03448	2.04082	3.36134
		2	12.5	9.55414	3.96825	49.5652	32.7103	3.53982	7.5	38.7931	60.2041	2.52101
		3	75.8333	33.121	37.3016	35.6522	13.0841	74.3363	66.6667	43.9655	34.6939	36.9748
		4	0.833333	49.0446	57.1429	8.69565	44.8598	10.6195	15.8333	11.2069	3.06122	57.1429
	#2	5	3.6036	4.09836	4.30108	0.900901	9.34579	8.57143	7.61905	7.27273	4.90196	2.80374
		6	2.7027	3.27869	5.37634	40.5405	32.7103	5.71429	6.66667	35.4545	50	0.934579
		7	89.1892	28.6885	45.1613	46.8468	13.0841	75.2381	75.2381	54.5455	38.2353	33.6449
		8	4.5045	63.9344	45.1613	11.7117	44.8598	10.4762	10.4762	2.72727	6.86275	62.6168
	#3	9	6.95652	3.84615	4.13223	5.76923	4.20168	2.77778	5.40541	3.0303	1.8018	5.08475
		10	6.95652	7.69231	0.826446	49.0385	25.2101	10.1852	5.40541	49.4949	43.2432	1.69492
		11	82.6087	29.8077	42.1488	37.5	15.9664	71.2963	76.5766	38.3838	48.6486	34.7458
		12	3.47826	58.6538	52.8926	7.69231	54.6218	15.7407	12.6126	9.09091	6.30631	58.4746
		Standard deviation	3.61803	2.49042	1.5204	2.9068	2.96996	4.44078	2.2978	2.18161	1.72502	1.18912
			4.91278	3.22304	2.32935	5.06519	4.33024	3.38817	1.05456	7.33494	8.53861	0.793442
			6.67816	2.30498	3.96538	6.00137	1.66408	2.06529	5.37691	8.20861	7.25391	1.69652
			1.89413	7.54906	6.07448	2.09201	5.63611	2.99898	2.6968	4.41356	2.05312	2.8547
