# Supplementary material for: Requirement of Nek2a and cyclin A2 for Wapl-dependent removal of cohesin from prophase chromatin
Source: EMBO J. 2024 Sep 13;43(21):20. doi: 10.1038/s44318-024-00228-9 (PMC11535040; doi:10.1038/s44318-024-00228-9)
Supplement: Supplementary file 7 — Source data Fig. 6 [file 44318_2024_228_MOESM7_ESM.zip]

Archive with 54 entries (37 files):
- Figure6/
- Figure6/.DS_Store
- __MACOSX/
- __MACOSX/Figure6/
- __MACOSX/Figure6/._.DS_Store
- Figure6/6A.pdf
- Figure6/6B/
- Figure6/6B/.DS_Store
- __MACOSX/Figure6/6B/
- __MACOSX/Figure6/6B/._.DS_Store
- Figure6/6B/siCONTROL/
- Figure6/6B/siCONTROL/.DS_Store
- __MACOSX/Figure6/6B/siCONTROL/
- __MACOSX/Figure6/6B/siCONTROL/._.DS_Store
- Figure6/6B/siCONTROL/panPds5b/
- Figure6/6B/siCONTROL/panPds5b/Crest_pan_GL2.tif
- Figure6/6B/siCONTROL/panPds5b/Pds5B_pan_GL2.tif
- Figure6/6B/siCONTROL/panPds5b/Rad21_pan_GL2.tif
- Figure6/6B/siCONTROL/panPds5b/Smc2_pan_GL2.tif
- Figure6/6B/siCONTROL/pS1209Pds5b/
- Figure6/6B/siCONTROL/pS1209Pds5b/Crest_pS1209_GL2.tif
- Figure6/6B/siCONTROL/pS1209Pds5b/Pds5B_pS1209_GL2.tif
- Figure6/6B/siCONTROL/pS1209Pds5b/Rad21_pS1209_GL2.tif
- Figure6/6B/siCONTROL/pS1209Pds5b/Smc2_pS1209_GL2.tif
- Figure6/6B/siWAPL/
- Figure6/6B/siWAPL/.DS_Store
- __MACOSX/Figure6/6B/siWAPL/
- __MACOSX/Figure6/6B/siWAPL/._.DS_Store
- Figure6/6B/siWAPL/panPds5b/
- Figure6/6B/siWAPL/panPds5b/Crest_pan_siWapl.tif
- Figure6/6B/siWAPL/panPds5b/Pds_pan_siWapl.tif
- Figure6/6B/siWAPL/panPds5b/Rad21_pan_siWapl.tif
- Figure6/6B/siWAPL/panPds5b/Smc2_pan_siWapl.tif
- Figure6/6B/siWAPL/pS1209Pds5b/
- Figure6/6B/siWAPL/pS1209Pds5b/Crest_pS1209_siWapl.tif
- Figure6/6B/siWAPL/pS1209Pds5b/CREST_siWAPL.tif
- Figure6/6B/siWAPL/pS1209Pds5b/Pds5B_pS1209_siWapl.tif
- Figure6/6B/siWAPL/pS1209Pds5b/pS1209Pds5B_siWAPL.tif
- Figure6/6B/siWAPL/pS1209Pds5b/Rad21_pS1209_siWapl.tif
- Figure6/6B/siWAPL/pS1209Pds5b/Rad21_siWAPL.tif
- Figure6/6B/siWAPL/pS1209Pds5b/Smc2_pS1209_siWapl.tif
- Figure6/6B/siWAPL/pS1209Pds5b/Smc2_siWAPL.tif
- Figure6/6B/siWAPL_siPDS5B/
- Figure6/6B/siWAPL_siPDS5B/.DS_Store
- __MACOSX/Figure6/6B/siWAPL_siPDS5B/
- __MACOSX/Figure6/6B/siWAPL_siPDS5B/._.DS_Store
- Figure6/6B/siWAPL_siPDS5B/panPds5b/
- Figure6/6B/siWAPL_siPDS5B/panPds5b/Crest_siWAPL_PDS5B.tif
- Figure6/6B/siWAPL_siPDS5B/panPds5b/panPds5B_siWAPL_PDS5B.tif
- Figure6/6B/siWAPL_siPDS5B/panPds5b/Rad21_siWAPL_PDS5B.tif
- Figure6/6B/siWAPL_siPDS5B/panPds5b/Smc2_siWAPL_PDS5B.tif
- Figure6/6B/siWAPL_siSGO1/
- Figure6/6B/siWAPL_siSGO1/6B_siWapl_pS1209.tif
- Figure6/6B/siWAPL_siSGO1/6B_siWapl_siSgo1_pS1209.tif
