# Supplementary material for: Requirement of Nek2a and cyclin A2 for Wapl-dependent removal of cohesin from prophase chromatin
Source: EMBO J. 2024 Sep 13;43(21):20. doi: 10.1038/s44318-024-00228-9 (PMC11535040; doi:10.1038/s44318-024-00228-9)
Supplement: Supplementary file 8 — Source data Fig. 7 [file 44318_2024_228_MOESM8_ESM.zip]

Archive with 2 entries (2 files):
- Figure7/7A.pdf
- Figure7/7B.xlsx
