# Supplementary material for: Requirement of Nek2a and cyclin A2 for Wapl-dependent removal of cohesin from prophase chromatin
Source: EMBO J. 2024 Sep 13;43(21):20. doi: 10.1038/s44318-024-00228-9 (PMC11535040; doi:10.1038/s44318-024-00228-9)
Supplement: Supplementary file 8 — Source data Fig. 7 [file 44318_2024_228_MOESM8_ESM.zip › Figure7/7B.xlsx]

## Sheet: Tabelle1
			#1
		siRNA:	GL2	siSgo1	GL2	siSgo1	GL2	siSgo1	Gl2	siSgo1	GL2	siSgo1		#2
		Pds5b:	WT	WT	2A	2A	3A	3A	5A	5A	6D	6D
	Category:	1	17	11	9	9	16	10	12	9	12	11		siRNA:	GL2	siSgo1	GL2	siSgo1	GL2	siSgo1	Gl2	siSgo1	GL2	siSgo1
		2	14	7	71	58	55	50	72	66	18	12		Pds5b:	WT	WT	2A	2A	3A	3A	5A	5A	6D	6D
		3	80	21	42	10	27	5	12	19	18	5		1	7	4	11	8	12	7	10	12	8	6
		4	4	83	13	49	13	54	10	17	52	81		2	12	6	69	50	58	45	69	71	12	9
		Sum	115	122	135	126	111	119	106	111	100	109		3	82	27	51	12	19	8	8	21	18	9
		in [%]												4	2	89	10	56	11	67	14	7	67	76
		1	14.7826	9.01639	6.66667	7.14286	14.4144	8.40336	11.3208	8.10811	12	10.0917		Sum	103	126	141	126	100	127	101	111	105	100
		2	12.1739	5.7377	52.5926	46.0317	49.5495	42.0168	67.9245	59.4595	18	11.0092		in [%]
		3	69.5652	17.2131	31.1111	7.93651	24.3243	4.20168	11.3208	17.1171	18	4.58716		1	6.79612	3.1746	7.80142	6.34921	12	5.51181	9.90099	10.8108	7.61905	6
		4	3.47826	68.0328	9.62963	38.8889	11.7117	45.3782	9.43396	15.3153	52	74.3119		2	11.6505	4.7619	48.9362	39.6825	58	35.4331	68.3168	63.964	11.4286	9
														3	79.6117	21.4286	36.1702	9.52381	19	6.29921	7.92079	18.9189	17.1429	9
														4	1.94175	70.6349	7.0922	44.4444	11	52.7559	13.8614	6.30631	63.8095	76
	category
1	long zipped
2	condensed zipped			#3
3	butterfly
4	separated			siRNA:	GL2	siSgo1	GL2	siSgo1	GL2	siSgo1	Gl2	siSgo1	GL2
				Pds5b:	WT	WT	2A	2A	3A	3A	5A	5A	6D
			in [%]	1	21.7822	11.6279	13.8686	11.0169	8.07692	18.018	9.70874	12.931	17.3077
				2	5.94059	2.32558	24.8175	40.678	46.5385	44.1441	53.3981	55.1724	1.92308
				3	68.3168	35.6589	54.7445	29.661	41.5385	20.7207	33.9806	18.9655	43.2692
				4	3.9604	50.3876	6.56934	18.6441	3.84615	17.1171	2.91262	12.931	37.5
				siGL2 + Pds5B-WT	siGL2 + Pds5B-2A	siGL2 + Pds5B-3A	siGL2 + Pds5B-5A	siGL2 + Pds5B-6D	siSgo1 + Pds5B-6D	siSGO1 + Pds5B-5A	siSGO1 + Pds5B-3A	siSGO1 + Pds5B-2A	siSGO1 + Pds5B-WT
			Mean	14.4536	9.44557	11.49	10.3102	12.3089	8.04587	10.6167	10.6444	8.16967	7.93963
				9.92166	42.1154	51.3627	63.2131	10.4505	10.0046	59.5319	40.5313	42.1308	4.27506
				72.4979	40.6753	28.2876	17.7407	26.1374	6.79358	18.3339	10.4072	15.7071	24.7669
				3.1268	7.76372	8.85262	8.73599	51.1032	75.156	11.5176	38.4171	33.9925	63.0184
			Standard deviation	6.12245	3.16169	0.987592	0.718895	3.9614	2.04587	1.97373	5.3459	2.03923	3.53404
				2.82314	12.3222	4.85162	6.94216	6.59971	1.00459	3.5895	3.70816	2.78819	1.4349
				5.05593	10.1606	9.6186	11.5669	12.1191	2.20642	0.860571	7.34286	9.88816	7.89177
				0.860766	1.33655	3.55201	4.49698	10.7595	0.844037	3.8113	15.3595	11.0874	8.99431
