# Supplementary material for: Requirement of Nek2a and cyclin A2 for Wapl-dependent removal of cohesin from prophase chromatin
Source: EMBO J. 2024 Sep 13;43(21):20. doi: 10.1038/s44318-024-00228-9 (PMC11535040; doi:10.1038/s44318-024-00228-9)
Supplement: Supplementary file 9 — Source data Fig. 8 [file 44318_2024_228_MOESM9_ESM.zip]

Archive with 5 entries (2 files):
- Figure8/
- Figure8/8B.pdf
- __MACOSX/
- __MACOSX/Figure8/
- __MACOSX/Figure8/._8B.pdf
